# Supplementary material for: Featured Gut Microbiomes Associated With the Progression of Chronic Hepatitis B Disease
Source: Front Microbiol. 2020 Mar 20;11:383. doi: 10.3389/fmicb.2020.00383 (PMC7098974; doi:10.3389/fmicb.2020.00383)
Supplement: Supplementary file 2 [file Table_1.xlsx]

## Sheet: Sheet1
Table.S1 Summary of sequence information
sample	Raw	clean	Chimerta_check	OTU_seq	OTU
HBT-12	210925	170032	158387	156758	315
HBT-8	183083	158345	144111	142813	300
HBV-11	146406	123711	107866	105611	224
HBV-12	111857	94888	84164	83528	222
HBV-22	147494	109328	100453	100086	259
HBV-46	137829	120541	109743	109039	235
HBV-5	136264	117697	107035	105830	198
HBV-52	223078	186910	168071	167289	375
HBV-56	160007	142483	126229	125695	185
HBV-59	131681	113029	97809	97074	121
HBV-61	178263	153457	136858	135428	375
HBV-64	160438	139820	125382	124550	269
HBV-68	166270	145708	131593	120095	256
ZR6-20	264255	225437	198634	197823	264
N39	337918	280695	247820	245104	307
N41	182956	134404	125245	124217	335
N42	148842	109498	102180	101888	234
N43	150334	95425	87564	87009	289
N44	157824	127092	118789	118049	316
N45	6588	1187	821	806	143
N72	217394	153503	98838	97772	381
ZR8-48	144270	136300	124561	124248	207
ZR4-12	57090	50642	39882	39716	144
ZR4-14	80449	71935	63393	63222	181
ZR4-15	81634	74107	64620	63956	254
ZR4-16	81710	73889	64416	63946	330
ZR4-19	91158	70497	62870	62378	267
ZR4-2	150707	125849	118550	117999	281
ZR4-22	66890	59624	52532	51334	263
ZR4-23	91397	58007	53984	53726	244
ZR4-26	71394	55742	53219	52882	187
ZR4-27	88637	75155	71332	71151	140
ZR4-28	71615	62276	56068	55510	168
ZR4-30	87454	77847	70723	70163	244
ZR4-31	138652	122717	110195	106179	201
ZR4-33	131517	93296	87931	87843	289
ZR4-35	130770	114360	95678	94949	314
ZR4-36	189185	163106	150798	149935	294
ZR4-38	295022	255596	242579	242552	290
ZR4-39	249048	199904	180464	176742	319
ZR4-41	177643	143808	133276	132324	209
ZR4-44	183285	161770	146802	145851	262
ZR4-45	132556	106571	98131	97846	275
ZR4-46	136276	120857	103128	99991	279
ZR4-52	92555	81890	77342	77094	291
ZR4-53	111448	100712	95448	95139	248
ZR4-54	88555	80103	59978	58268	378
ZR4-55	151749	138765	128415	128254	260
ZR4-57	162962	145239	124154	122698	325
ZR4-59	87657	68760	64449	63850	250
ZR4-63	142805	126449	122989	122973	191
ZR4-67	125341	99005	87775	87416	313
ZR4-68	91779	82803	67144	65443	378
ZR4-69	98632	84100	80833	80403	221
ZR4-76	200605	176985	140031	137576	165
ZR4-77	196408	178312	163794	163248	162
ZR4-79	155633	141153	128439	127434	293
ZR4-81	131343	110219	96322	95819	243
ZR4-82	138955	123388	95979	94942	375
ZR4-84	176936	147969	128669	126070	249
ZR4-89	92091	81266	75407	74598	236
ZR7-1	117509	104654	97978	97493	181
ZR7-11	187090	169296	151673	149853	138
ZR7-12	205789	187277	169563	169125	113
ZR7-13	184769	164386	151658	151178	109
ZR7-15	187695	171321	149282	146493	152
ZR7-16	168197	151866	132711	131917	148
ZR7-17	164957	140877	132765	132614	87
ZR7-18	254127	224916	205461	199815	230
ZR7-20	216685	188889	174423	172784	85
ZR7-22	208365	188417	172246	167465	265
ZR7-6	206097	178117	161776	161410	295
ZR7-7	193411	173993	161440	159864	207
ZR7-8	164581	141551	128860	126673	176
ZR7-9	210678	191388	173490	171740	153
ZR9-1	109739	95688	87614	87351	250
ZR9-10	99893	87178	80901	79423	215
ZR9-11	76201	66343	61553	58965	206
ZR9-12	114105	102460	96923	96866	146
ZR9-13	86499	77341	71716	71394	187
ZR9-14	98904	85737	76638	76394	226
ZR9-15	106506	92771	82487	79875	260
ZR9-16	111067	97148	87616	87259	299
ZR9-17	137250	119029	103491	101383	208
ZR9-18	123669	105806	97757	97526	204
ZR9-19	199675	172033	153948	152094	238
ZR9-2	61572	53734	51593	51178	210
ZR9-20	183396	159566	145705	145109	254
ZR9-21	135819	117027	105437	103583	179
ZR9-3	152530	134452	122453	122066	301
ZR9-4	59892	52139	49732	49218	247
ZR9-5	86828	74433	70326	69823	166
ZR9-6	108621	92867	87706	87679	127
ZR9-7	93409	81358	77435	74273	256
ZR9-8	115961	100356	95228	94762	112
ZR9-9	71518	60780	58118	58015	169
ZR8-51	148930	141474	123305	120242	313
