# Supplementary material for: Featured Gut Microbiomes Associated With the Progression of Chronic Hepatitis B Disease
Source: Front Microbiol. 2020 Mar 20;11:383. doi: 10.3389/fmicb.2020.00383 (PMC7098974; doi:10.3389/fmicb.2020.00383)
Supplement: Supplementary file 3 [file Table_2.xlsx]

## Sheet: Sheet1
Table S2 Effects of HBV infection stage, age gender, BMI and their interaction on gut microbiota structures based on PERMANOVA.
	MeanSqs	F.Model	R2	p
Gender	0.15	0.81	0.01	0.71
Category	0.57	3.14	0.08	0***
Age	0.23	1.28	0.03	0.08
BMI	0.18	0.97	0.03	0.53
Gender:Category	0.2	1.11	0.03	0.25
Gender:Age	0.17	0.91	0.02	0.67
Category:Age	0.21	1.15	0.09	0.12
Gender:BMI	0.22	1.19	0.03	0.15
Category:BMI	0.22	1.22	0.1	0.05*
Age:BMI	0.21	1.13	0.09	0.15
Gender:Category:Age	0.24	1.33	0.09	0.01*
Gender:Category:BMI	0.2	1.12	0.03	0.23
Gender:Age:BMI	0.19	1.02	0.02	0.41
Category:Age:BMI	0.21	1.16	0.07	0.12
R2 indicate the percentage of explained variance occupying in the total by group parameters and p indicate the significance. ***, p<0.001; **, p<0.01; *, p<0.05.
