# Supplementary material for: Featured Gut Microbiomes Associated With the Progression of Chronic Hepatitis B Disease
Source: Front Microbiol. 2020 Mar 20;11:383. doi: 10.3389/fmicb.2020.00383 (PMC7098974; doi:10.3389/fmicb.2020.00383)
Supplement: Supplementary file 4 [file Table_3.xlsx]

## Sheet: Sheet2
Table.S3 Variance partition analysis between microbial community and clinical factors
	r2	p
WBC	0.1	0.009 **
RBC	0.34	0.001 ***
Hb	0.33	0.001 ***
PLT	0.26	0.001 ***
TP	0.12	0.002 **
ALB	0.32	0.001 ***
GLO	0.11	0.005 **
ALB/GLO	0.23	0.001 ***
TBIL	0	0.83
DBIL	0.01	0.61
IBIL	0.02	0.48
ALT	0.04	0.12.
AST	0.02	0.49
AST/ALT	0.16	0.003 **
GGTL	0.05	0.11 .
ALP	0.03	0.19
BUN	0	0.86
SCR	0.02	0.48
BUN/SCR	0.04	0.09.
BUA	0.02	0.34
TG	0.02	0.38
CHOL	0.03	0.3
HDL_C	0.12	0.004 **
LDL_C	0.02	0.39
FBG	0.02	0.43
HBsAg	0.04	0.16
HBV DNA	0.01	0.56
r2 indicate the percentage of explained variance occupying in the total by group parameters and p indicate the significance. ***, p<0.001; **, p<0.01; *, p<0.05.
