# Supplementary material for: Featured Gut Microbiomes Associated With the Progression of Chronic Hepatitis B Disease
Source: Front Microbiol. 2020 Mar 20;11:383. doi: 10.3389/fmicb.2020.00383 (PMC7098974; doi:10.3389/fmicb.2020.00383)
Supplement: Supplementary file 5 [file Table_4.xlsx]

## Sheet: Sheet1
Table.S4 The nodes and edges for the healthy and HBV infection patients.
Healthy nodes				HBVI nodes					CHB nodes				LC nodes
ID	#class			ID	#class				ID	#class			ID	#class
g_1-68	Firmicutes			g_1-68	Firmicutes				g_1-68	Firmicutes			g_1-68	Firmicutes
g_5-7N15	Bacteroidetes			g_5-7N15	Bacteroidetes				g_5-7N15	Bacteroidetes			g_5-7N15	Bacteroidetes
Abiotrophia	Firmicutes			Abiotrophia	Firmicutes				Abiotrophia	Firmicutes			Abiotrophia	Firmicutes
Acidaminococcus	Firmicutes			Acidaminococcus	Firmicutes				Acidaminococcus	Firmicutes			Acidaminococcus	Firmicutes
Actinobacillus	Proteobacteria			Acinetobacter	Proteobacteria				Acinetobacter	Proteobacteria			Acinetobacter	Proteobacteria
Actinomyces	Actinobacteria			Actinobacillus	Proteobacteria				Actinobacillus	Proteobacteria			Actinobacillus	Proteobacteria
Adlercreutzia	Actinobacteria			Actinomyces	Actinobacteria				Actinomyces	Actinobacteria			Actinomyces	Actinobacteria
Aggregatibacter	Proteobacteria			Adlercreutzia	Actinobacteria				Adlercreutzia	Actinobacteria			Adlercreutzia	Actinobacteria
Akkermansia	Verrucomicrobia			Aggregatibacter	Proteobacteria				Aggregatibacter	Proteobacteria			Aggregatibacter	Proteobacteria
Anaerococcus	Firmicutes			Akkermansia	Verrucomicrobia				Akkermansia	Verrucomicrobia			Akkermansia	Verrucomicrobia
Anaerofustis	Firmicutes			Anaerococcus	Firmicutes				Anaerococcus	Firmicutes			Anaerococcus	Firmicutes
Anaerostipes	Firmicutes			Anaerofustis	Firmicutes				Anaerofustis	Firmicutes			Anaerofustis	Firmicutes
Anaerotruncus	Firmicutes			Anaerostipes	Firmicutes				Anaerostipes	Firmicutes			Anaerostipes	Firmicutes
Atopobium	Actinobacteria			Anaerotruncus	Firmicutes				Anaerotruncus	Firmicutes			Anaerotruncus	Firmicutes
Bacteroides	Bacteroidetes			Anaerovorax	Firmicutes				Anaerovorax	Firmicutes			Anaerovorax	Firmicutes
Bifidobacterium	Actinobacteria			Atopobium	Actinobacteria				Atopobium	Actinobacteria			Atopobium	Actinobacteria
Bilophila	Proteobacteria			Bacteroides	Bacteroidetes				Bacteroides	Bacteroidetes			Azospira	Proteobacteria
Blautia	Firmicutes			Bifidobacterium	Actinobacteria				Bifidobacterium	Actinobacteria			Bacteroides	Bacteroidetes
Butyricimonas	Bacteroidetes			Bilophila	Proteobacteria				Bilophila	Proteobacteria			Bifidobacterium	Actinobacteria
Campylobacter	Proteobacteria			Blautia	Firmicutes				Blautia	Firmicutes			Bilophila	Proteobacteria
Catenibacterium	Firmicutes			Bulleidia	Firmicutes				Bulleidia	Firmicutes			Blautia	Firmicutes
Christensenella	Firmicutes			Burkholderia	Proteobacteria				Burkholderia	Proteobacteria			Brevundimonas	Proteobacteria
Clostridium	Firmicutes			Butyricimonas	Bacteroidetes				Butyricimonas	Bacteroidetes			Bulleidia	Firmicutes
Collinsella	Actinobacteria			Campylobacter	Proteobacteria				Campylobacter	Proteobacteria			Burkholderia	Proteobacteria
Comamonas	Proteobacteria			Catenibacterium	Firmicutes				CandidatusKoribacter	Acidobacteria			Butyricimonas	Bacteroidetes
Coprobacillus	Firmicutes			CF231	Bacteroidetes				Capnocytophaga	Bacteroidetes			Butyrivibrio	Firmicutes
Coprococcus	Firmicutes			Christensenella	Firmicutes				Catenibacterium	Firmicutes			Campylobacter	Proteobacteria
Corynebacterium	Actinobacteria			Clostridium	Firmicutes				cc_115	Firmicutes			Capnocytophaga	Bacteroidetes
Dehalobacterium	Firmicutes			Collinsella	Actinobacteria				CF231	Bacteroidetes			Catenibacterium	Firmicutes
Delftia	Proteobacteria			Comamonas	Proteobacteria				Christensenella	Firmicutes			cc_115	Firmicutes
Desulfovibrio	Proteobacteria			Coprobacillus	Firmicutes				Clostridium	Firmicutes			CF231	Bacteroidetes
Dialister	Firmicutes			Coprococcus	Firmicutes				Collinsella	Actinobacteria			Christensenella	Firmicutes
Dorea	Firmicutes			Corynebacterium	Actinobacteria				Comamonas	Proteobacteria			Clostridium	Firmicutes
Eggerthella	Actinobacteria			Dehalobacterium	Firmicutes				Coprobacillus	Firmicutes			Collinsella	Actinobacteria
Eikenella	Proteobacteria			Delftia	Proteobacteria				Coprococcus	Firmicutes			Comamonas	Proteobacteria
Enhydrobacter	Proteobacteria			Desulfovibrio	Proteobacteria				Corynebacterium	Actinobacteria			Coprobacillus	Firmicutes
Enterococcus	Firmicutes			Dialister	Firmicutes				Dehalobacterium	Firmicutes			Coprococcus	Firmicutes
Epulopiscium	Firmicutes			Dorea	Firmicutes				Delftia	Proteobacteria			Corynebacterium	Actinobacteria
Eubacterium	Firmicutes			Eggerthella	Actinobacteria				Desulfovibrio	Proteobacteria			Dehalobacterium	Firmicutes
Fusobacterium	Fusobacteria			Eikenella	Proteobacteria				Dialister	Firmicutes			Delftia	Proteobacteria
Haemophilus	Proteobacteria			Enterococcus	Firmicutes				Dorea	Firmicutes			Dermatophilus	Actinobacteria
Holdemania	Firmicutes			Epulopiscium	Firmicutes				Dysgonomonas	Bacteroidetes			Desulfovibrio	Proteobacteria
Lachnospira	Firmicutes			Eubacterium	Firmicutes				Eggerthella	Actinobacteria			Dialister	Firmicutes
Lactobacillus	Firmicutes			Finegoldia	Firmicutes				Eikenella	Proteobacteria			Dorea	Firmicutes
Lactococcus	Firmicutes			Fusobacterium	Fusobacteria				Enterococcus	Firmicutes			Dysgonomonas	Bacteroidetes
Leptotrichia	Fusobacteria			Geobacillus	Firmicutes				Epulopiscium	Firmicutes			Eggerthella	Actinobacteria
Megamonas	Firmicutes			Haemophilus	Proteobacteria				Eubacterium	Firmicutes			Eikenella	Proteobacteria
Megasphaera	Firmicutes			Helicobacter	Proteobacteria				Finegoldia	Firmicutes			Enhydrobacter	Proteobacteria
Methanobrevibacter	Euryarchaeota			Holdemania	Firmicutes				Fusobacterium	Fusobacteria			Enterococcus	Firmicutes
Mitsuokella	Firmicutes			Lachnospira	Firmicutes				Haemophilus	Proteobacteria			Epulopiscium	Firmicutes
Moryella	Firmicutes			Lactobacillus	Firmicutes				Helicobacter	Proteobacteria			Eubacterium	Firmicutes
Mucispirillum	Deferribacteres			Lactococcus	Firmicutes				Holdemania	Firmicutes			Filifactor	Firmicutes
Neisseria	Proteobacteria			Lautropia	Proteobacteria				Kingella	Proteobacteria			Finegoldia	Firmicutes
Odoribacter	Bacteroidetes			Leptotrichia	Fusobacteria				Lachnospira	Firmicutes			Fusobacterium	Fusobacteria
Oscillospira	Firmicutes			Megamonas	Firmicutes				Lactobacillus	Firmicutes			Haemophilus	Proteobacteria
Oxalobacter	Proteobacteria			Megasphaera	Firmicutes				Lactococcus	Firmicutes			Helicobacter	Proteobacteria
Paraprevotella	Bacteroidetes			Methanobrevibacter	Euryarchaeota				Lautropia	Proteobacteria			Holdemania	Firmicutes
Parvimonas	Firmicutes			Mitsuokella	Firmicutes				Leptotrichia	Fusobacteria			Kingella	Proteobacteria
Peptococcus	Firmicutes			Mogibacterium	Firmicutes				Macrococcus	Firmicutes			Lachnospira	Firmicutes
Peptoniphilus	Firmicutes			Moryella	Firmicutes				Megamonas	Firmicutes			Lactobacillus	Firmicutes
Peptostreptococcus	Firmicutes			Mucispirillum	Deferribacteres				Megasphaera	Firmicutes			Lactococcus	Firmicutes
Phascolarctobacterium	Firmicutes			Neisseria	Proteobacteria				Methanobrevibacter	Euryarchaeota			Lautropia	Proteobacteria
Porphyromonas	Bacteroidetes			Odoribacter	Bacteroidetes				Mitsuokella	Firmicutes			Leptotrichia	Fusobacteria
Prevotella	Bacteroidetes			Oscillospira	Firmicutes				Mogibacterium	Firmicutes			Macrococcus	Firmicutes
Proteus	Proteobacteria			Oxalobacter	Proteobacteria				Moryella	Firmicutes			Megamonas	Firmicutes
Pseudomonas	Proteobacteria			Pandoraea	Proteobacteria				Neisseria	Proteobacteria			Megasphaera	Firmicutes
Pseudoramibacter	Firmicutes			Paraprevotella	Bacteroidetes				Odoribacter	Bacteroidetes			Methanobrevibacter	Euryarchaeota
Pyramidobacter	Synergistetes			Parvimonas	Firmicutes				Oscillospira	Firmicutes			Mitsuokella	Firmicutes
rc4-4	Firmicutes			Peptococcus	Firmicutes				Oxalobacter	Proteobacteria			Mogibacterium	Firmicutes
Roseburia	Firmicutes			Peptoniphilus	Firmicutes				Paraprevotella	Bacteroidetes			Moryella	Firmicutes
Rothia	Actinobacteria			Peptostreptococcus	Firmicutes				Parvimonas	Firmicutes			Neisseria	Proteobacteria
Ruminococcus	Firmicutes			ph2	Firmicutes				Peptococcus	Firmicutes			Odoribacter	Bacteroidetes
Schwartzia	Firmicutes			Phascolarctobacterium	Firmicutes				Peptoniphilus	Firmicutes			Oscillospira	Firmicutes
Selenomonas	Firmicutes			Porphyromonas	Bacteroidetes				Peptostreptococcus	Firmicutes			Oxalobacter	Proteobacteria
Slackia	Actinobacteria			Prevotella	Bacteroidetes				ph2	Firmicutes			Paraprevotella	Bacteroidetes
Sphingomonas	Proteobacteria			Proteus	Proteobacteria				Phascolarctobacterium	Firmicutes			Parvimonas	Firmicutes
Streptococcus	Firmicutes			Pseudomonas	Proteobacteria				Porphyromonas	Bacteroidetes			Peptoniphilus	Firmicutes
Succinivibrio	Proteobacteria			Pseudoramibacter	Firmicutes				Prevotella	Bacteroidetes			Peptostreptococcus	Firmicutes
Sutterella	Proteobacteria			Pyramidobacter	Synergistetes				Proteus	Proteobacteria			Phascolarctobacterium	Firmicutes
TG5	Synergistetes			rc4-4	Firmicutes				Pseudomonas	Proteobacteria			Porphyromonas	Bacteroidetes
Turicibacter	Firmicutes			Roseburia	Firmicutes				Pseudoramibacter	Firmicutes			Prevotella	Bacteroidetes
Veillonella	Firmicutes			Rothia	Actinobacteria				Pyramidobacter	Synergistetes			Propionicimonas	Actinobacteria
				Ruminococcus	Firmicutes				rc4-4	Firmicutes			Proteus	Proteobacteria
				Scardovia	Actinobacteria				Rhodoplanes	Proteobacteria			Pseudomonas	Proteobacteria
				Schwartzia	Firmicutes				Roseburia	Firmicutes			Pseudoramibacter	Firmicutes
				Sedimentibacter	Firmicutes				Rothia	Actinobacteria			Pyramidobacter	Synergistetes
				Selenomonas	Firmicutes				Ruminococcus	Firmicutes			Roseburia	Firmicutes
				Slackia	Actinobacteria				Scardovia	Actinobacteria			Rothia	Actinobacteria
				Sphaerochaeta	Spirochaetes				Schwartzia	Firmicutes			Ruminococcus	Firmicutes
				Sphingomonas	Proteobacteria				Selenomonas	Firmicutes			Scardovia	Actinobacteria
				Staphylococcus	Firmicutes				Slackia	Actinobacteria			Schwartzia	Firmicutes
				Streptococcus	Firmicutes				Sphaerochaeta	Spirochaetes			Sedimentibacter	Firmicutes
				Succiniclasticum	Firmicutes				Staphylococcus	Firmicutes			Selenomonas	Firmicutes
				Succinivibrio	Proteobacteria				Streptococcus	Firmicutes			SHD-231	Chloroflexi
				Sutterella	Proteobacteria				Succiniclasticum	Firmicutes			Slackia	Actinobacteria
				Turicibacter	Firmicutes				Sutterella	Proteobacteria			Sphaerochaeta	Spirochaetes
				Vagococcus	Firmicutes				TG5	Synergistetes			Staphylococcus	Firmicutes
				Veillonella	Firmicutes				Turicibacter	Firmicutes			Streptococcus	Firmicutes
				WAL_1855D	Firmicutes				Veillonella	Firmicutes			Sutterella	Proteobacteria
									WAL_1855D	Firmicutes			TG5	Synergistetes
													Turicibacter	Firmicutes
													Veillonella	Firmicutes
													WAL_1855D	Firmicutes
Healthy edges				HBVI edges					CHB edges				LC edges
Source	Target	Weight		Source	Target	Weight			Source	Target	Weight		Source	Target	Weight
Anaerofustis	5.7N15	10		Finegoldia	Anaerococcus	10			CandidatusKoribacter	Burkholderia	10		cc_115	Brevundimonas	10
rc4-4	Corynebacterium	10		Geobacillus	Anaerococcus	10			Mitsuokella	Burkholderia	10		Dermatophilus	Brevundimonas	10
Moryella	Enhydrobacter	10		Sedimentibacter	Anaerococcus	10			Rhodoplanes	Burkholderia	10		Macrococcus	Brevundimonas	10
Sphingomonas	Enhydrobacter	10		Staphylococcus	Anaerococcus	10			Mitsuokella	CandidatusKoribacter	10		Propionicimonas	Brevundimonas	10
Sphingomonas	Moryella	10		Succinivibrio	Anaerococcus	10			Rhodoplanes	CandidatusKoribacter	10		Dermatophilus	cc_115	10
Enterococcus	Eikenella	9.92627		Geobacillus	Finegoldia	10			Rhodoplanes	Mitsuokella	10		Macrococcus	cc_115	10
Succinivibrio	Proteus	9.27946		Sedimentibacter	Finegoldia	10			Peptococcus	Burkholderia	9.61515		Propionicimonas	cc_115	10
Dorea	Blautia	8.73082		Staphylococcus	Finegoldia	10			Peptococcus	CandidatusKoribacter	9.61515		Macrococcus	Dermatophilus	10
Coprobacillus	Abiotrophia	8.39237		Succinivibrio	Finegoldia	10			Peptococcus	Mitsuokella	9.61515		Propionicimonas	Dermatophilus	10
Rothia	Eikenella	8.37036		Sedimentibacter	Geobacillus	10			Rhodoplanes	Peptococcus	9.61515		Propionicimonas	Macrococcus	10
Pseudomonas	Fusobacterium	8.35697		Staphylococcus	Geobacillus	10			Catenibacterium	Burkholderia	9.40431		Dehalobacterium	g_5-7N15	9.89415
Porphyromonas	Leptotrichia	8.32812		Succinivibrio	Geobacillus	10			Catenibacterium	CandidatusKoribacter	9.40431		Azospira	g_5-7N15	9.60626
Rothia	Enterococcus	8.19315		Staphylococcus	Sedimentibacter	10			Mitsuokella	Catenibacterium	9.40431		Mitsuokella	Dysgonomonas	9.53438
Ruminococcus	Methanobrevibacter	8.11816		Succinivibrio	Sedimentibacter	10			Rhodoplanes	Catenibacterium	9.40431		Dehalobacterium	Azospira	9.48705
Ruminococcus	Coprococcus	8.062		Succinivibrio	Staphylococcus	10			Staphylococcus	Anaerovorax	9.35776		SHD.231	Burkholderia	9.21127
Eikenella	Actinobacillus	7.97352		Sphaerochaeta	g_5-7N15	9.91192			Peptococcus	Catenibacterium	8.95448		Butyrivibrio	Anaerococcus	9.09082
Enterococcus	Actinobacillus	7.86359		Sphingomonas	g_5-7N15	9.85419			Porphyromonas	Anaerococcus	8.92605		Peptoniphilus	Bulleidia	8.96048
Leptotrichia	Catenibacterium	7.84026		Peptococcus	Epulopiscium	9.80893			Porphyromonas	g_1-68	8.78491		Peptoniphilus	Finegoldia	8.81646
Schwartzia	Abiotrophia	7.77932		Sphingomonas	Sphaerochaeta	9.54206			Peptoniphilus	Anaerococcus	8.77914		Dysgonomonas	Delftia	8.79436
Veillonella	Streptococcus	7.77455		Peptoniphilus	Anaerococcus	9.5005			Porphyromonas	Peptoniphilus	8.46633		Methanobrevibacter	g_5-7N15	8.64938
Peptostreptococcus	Enhydrobacter	7.68981		Peptoniphilus	Finegoldia	9.5005			Anaerococcus	g_1-68	8.43282		Ruminococcus	Coprococcus	8.56547
Peptostreptococcus	Moryella	7.68981		Peptoniphilus	Geobacillus	9.5005			rc4.4	Macrococcus	8.18023		Methanobrevibacter	Dehalobacterium	8.51252
Sphingomonas	Peptostreptococcus	7.68981		Sedimentibacter	Peptoniphilus	9.5005			Corynebacterium	Abiotrophia	8.15538		Sphaerochaeta	g_5-7N15	8.45467
Slackia	Catenibacterium	7.63899		Staphylococcus	Peptoniphilus	9.5005			WAL_1855D	g_1-68	8.13594		Coprococcus	Blautia	8.45318
Roseburia	Lachnospira	7.59554		Succinivibrio	Peptoniphilus	9.5005			WAL_1855D	Anaerococcus	8.08108		SHD.231	Scardovia	8.3644
Coprococcus	Blautia	7.50932		WAL-1855D	g_1-68	9.47336			Peptoniphilus	g_1-68	8.07332		WAL_1855D	Kingella	8.34853
Slackia	Campylobacter	7.47173		Sphaerochaeta	CF231	9.32841			WAL_1855D	Porphyromonas	8.00673		Sphaerochaeta	Dehalobacterium	8.33148
Lactococcus	g_1-68	7.45277		Mucispirillum	CF231	9.23954			Pseudomonas	ph2	7.97668		Leptotrichia	Campylobacter	8.31445
Veillonella	Slackia	7.43878		Schwartzia	Scardovia	9.2241			Roseburia	Lachnospira	7.96874		Methanobrevibacter	Azospira	8.22207
Dehalobacterium	Corynebacterium	7.42294		CF231	g_5-7N15	8.89752			Pseudoramibacter	Abiotrophia	7.96546		Enterococcus	Burkholderia	8.05766
rc4-4	Dehalobacterium	7.42294		Lactococcus	Epulopiscium	8.66599			Succiniclasticum	Eikenella	7.7804		Sphaerochaeta	Azospira	8.05726
Rothia	Catenibacterium	7.4014		Scardovia	Anaerococcus	8.64205			Peptoniphilus	Finegoldia	7.74895		Capnocytophaga	Butyrivibrio	8.04003
Ruminococcus	Oscillospira	7.38794		Scardovia	Finegoldia	8.64205			Pyramidobacter	Mogibacterium	7.68213		Kingella	Filifactor	7.99036
Dorea	Coprococcus	7.35133		Scardovia	Geobacillus	8.64205			ph2	Finegoldia	7.67511		CF231	Acinetobacter	7.87768
Pseudoramibacter	Peptoniphilus	7.29018		Sedimentibacter	Scardovia	8.64205			Pseudoramibacter	Peptostreptococcus	7.66158		SHD.231	Lautropia	7.82411
Proteus	Leptotrichia	7.1728		Staphylococcus	Scardovia	8.64205			Corynebacterium	Anaerofustis	7.6327		Mitsuokella	Delftia	7.80849
Haemophilus	Aggregatibacter	7.15551		Succinivibrio	Scardovia	8.64205			Pseudoramibacter	Eubacterium	7.47153		Moryella	Acinetobacter	7.79823
Pseudoramibacter	Methanobrevibacter	7.12818		Mucispirillum	Burkholderia	8.53572			Streptococcus	Atopobium	7.38259		Finegoldia	Bulleidia	7.78843
Eikenella	Catenibacterium	7.07974		Pseudoramibacter	Enterococcus	8.52894			Corynebacterium	Anaerovorax	7.29303		Roseburia	Anaerostipes	7.77356
Slackia	Leptotrichia	7.03712		Streptococcus	Rothia	8.46621			Sphaerochaeta	Comamonas	7.26496		Haemophilus	Aggregatibacter	7.70943
Enterococcus	Catenibacterium	6.96362		Vagococcus	rc4.4	8.43554			Rothia	Atopobium	7.24042		Rothia	Actinomyces	7.70007
Ruminococcus	Pseudoramibacter	6.90217		Peptococcus	Lactococcus	8.37783			Dysgonomonas	Acidaminococcus	7.18156		Lautropia	Burkholderia	7.6742
Aggregatibacter	Actinobacillus	6.89191		Pseudomonas	Helicobacter	8.36128			Scardovia	Lactobacillus	7.15918		Megamonas	Helicobacter	7.66027
Neisseria	Leptotrichia	6.84891		Sphaerochaeta	Mucispirillum	8.35262			Peptococcus	Epulopiscium	7.143		Azospira	Acidaminococcus	7.58297
Slackia	Eikenella	6.84184		Mitsuokella	Leptotrichia	8.30877			Porphyromonas	Finegoldia	7.14232		Bulleidia	Actinomyces	7.51474
Megamonas	Lactobacillus	6.84054		Atopobium	Actinomyces	8.18892			Scardovia	Abiotrophia	7.13113		Eubacterium	Desulfovibrio	7.48206
Slackia	Rothia	6.82621		ph2	g_1-68	8.15162			Capnocytophaga	Acinetobacter	7.09667		Neisseria	Lautropia	7.48018
Eikenella	Campylobacter	6.80178		Roseburia	Lachnospira	8.15053			Staphylococcus	Corynebacterium	6.96634		Prevotella	Moryella	7.4386
Peptococcus	Atopobium	6.78161		Corynebacterium	Anaerofustis	8.14001			WAL_1855D	Peptoniphilus	6.94231		Bulleidia	Atopobium	7.42474
Epulopiscium	Anaerococcus	6.77296		Scardovia	Peptoniphilus	8.1356			Veillonella	Selenomonas	6.90071		SHD.231	Enterococcus	7.39466
Christensenella	Bacteroides	6.73464		Sphingomonas	CF231	8.11349			Anaerovorax	Anaerofustis	6.80047		Peptostreptococcus	Atopobium	7.37915
Streptococcus	Slackia	6.72511		Streptococcus	Actinomyces	8.10464			Rothia	Actinomyces	6.79627		Atopobium	Actinomyces	7.25309
Slackia	Enterococcus	6.7238		Rothia	Actinomyces	8.09828			Mogibacterium	Dysgonomonas	6.73163		Prevotella	Leptotrichia	7.19002
Proteus	Porphyromonas	6.70828		Corynebacterium	Actinomyces	8.01956			Oxalobacter	Dehalobacterium	6.64613		Megasphaera	Acidaminococcus	7.18762
Ruminococcus	Dorea	6.69753		Anaerofustis	Actinomyces	8.00495			Prevotella	Burkholderia	6.64477		Selenomonas	Leptotrichia	7.17313
Leptotrichia	Campylobacter	6.66916		Mogibacterium	Coprobacillus	7.9603			Prevotella	CandidatusKoribacter	6.64477		Sphaerochaeta	Methanobrevibacter	7.14604
Enterococcus	Campylobacter	6.64136		Selenomonas	Mitsuokella	7.92856			Prevotella	Mitsuokella	6.64477		Veillonella	Selenomonas	7.1384
Catenibacterium	Campylobacter	6.63742		Rothia	Corynebacterium	7.86915			Rhodoplanes	Prevotella	6.64477		Neisseria	Eikenella	7.13236
Oscillospira	Coprococcus	6.59583		Porphyromonas	ph2	7.85926			Staphylococcus	Peptoniphilus	6.63468		Dorea	Blautia	7.11606
Fusobacterium	Coprococcus	6.5836		CF231	Burkholderia	7.72109			Proteus	Dysgonomonas	6.61276		Scardovia	Abiotrophia	7.11542
Megasphaera	Anaerococcus	6.54991		Schwartzia	Catenibacterium	7.69641			Pseudoramibacter	Corynebacterium	6.60006		Peptoniphilus	Actinomyces	7.11441
Adlercreutzia	g_1-68	6.54853		Dehalobacterium	Adlercreutzia	7.63873			Megasphaera	Acidaminococcus	6.56123		Moryella	Leptotrichia	7.11168
Lactococcus	Adlercreutzia	6.53744		Bulleidia	Actinomyces	7.56098			Peptoniphilus	Corynebacterium	6.55525		SHD.231	Abiotrophia	7.09622
Porphyromonas	Catenibacterium	6.51589		Mucispirillum	g_5-7N15	7.55086			ph2	CF231	6.55379		Neisseria	Campylobacter	7.09324
Lactococcus	Comamonas	6.48318		Peptoniphilus	Abiotrophia	7.5471			Porphyromonas	ph2	6.54724		Schwartzia	Dialister	7.08594
Selenomonas	Pseudomonas	6.47368		Succiniclasticum	Eikenella	7.5428			Streptococcus	Lactobacillus	6.54649		Selenomonas	Moryella	7.0553
Pseudoramibacter	Epulopiscium	6.47188		Mucispirillum	Delftia	7.51944			Dehalobacterium	g_5-7N15	6.53617		Eggerthella	Desulfovibrio	7.03204
Dorea	Anaerostipes	6.46912		Vagococcus	Anaerovorax	7.48554			Corynebacterium	Actinomyces	6.50093		WAL_1855D	Catenibacterium	6.98951
Methanobrevibacter	g_1-68	6.42544		Streptococcus	Bulleidia	7.48167			Rothia	Corynebacterium	6.49		Neisseria	Leptotrichia	6.98283
Odoribacter	Comamonas	6.33312		Sphingomonas	Helicobacter	7.4499			Eggerthella	Actinomyces	6.4832		Neisseria	Aggregatibacter	6.86249
Rothia	Actinobacillus	6.31863		Dorea	Blautia	7.42286			Streptococcus	Rothia	6.47808		Streptococcus	Rothia	6.82574
Porphyromonas	Atopobium	6.31292		Neisseria	Anaerovorax	7.32939			Slackia	Collinsella	6.46717		WAL_1855D	Aggregatibacter	6.80582
Coprococcus	Anaerostipes	6.31182		Anaerococcus	Abiotrophia	7.3196			Methanobrevibacter	Delftia	6.45039		Catenibacterium	Aggregatibacter	6.76963
Megasphaera	Acidaminococcus	6.27107		Finegoldia	Abiotrophia	7.3196			Eubacterium	Abiotrophia	6.44381		Capnocytophaga	Campylobacter	6.73453
Ruminococcus	Blautia	6.2666		Geobacillus	Abiotrophia	7.3196			Peptostreptococcus	Eubacterium	6.43021		Peptostreptococcus	Bulleidia	6.73294
Streptococcus	Catenibacterium	6.26339		Sedimentibacter	Abiotrophia	7.3196			Anaerofustis	Abiotrophia	6.41915		Catenibacterium	Actinobacillus	6.72662
Veillonella	Leptotrichia	6.2277		Staphylococcus	Abiotrophia	7.3196			Peptostreptococcus	Peptoniphilus	6.39622		Leptotrichia	Butyrivibrio	6.70275
Succinivibrio	Prevotella	6.20928		Succinivibrio	Abiotrophia	7.3196			Epulopiscium	Burkholderia	6.3128		Paraprevotella	Bacteroides	6.65796
Methanobrevibacter	Dorea	6.20765		Scardovia	Abiotrophia	7.29959			Epulopiscium	CandidatusKoribacter	6.3128		Selenomonas	Atopobium	6.65278
Prevotella	Eubacterium	6.20762		Moryella	Lautropia	7.28834			Mitsuokella	Epulopiscium	6.3128		Dehalobacterium	Acidaminococcus	6.6376
Schwartzia	Coprobacillus	6.19286		Rothia	Bulleidia	7.20002			Rhodoplanes	Epulopiscium	6.3128		Pseudoramibacter	Eggerthella	6.62323
Megamonas	g_1-68	6.18835		Scardovia	Corynebacterium	7.06324			Lautropia	Aggregatibacter	6.30824		Peptostreptococcus	Parvimonas	6.59106
Selenomonas	Oscillospira	6.17586		Atopobium	Anaerofustis	7.05911			Streptococcus	Abiotrophia	6.30803		Ruminococcus	Anaerotruncus	6.58246
Rothia	Leptotrichia	6.16699		Rothia	Anaerococcus	7.04601			Oxalobacter	Desulfovibrio	6.29397		Moryella	CF231	6.57772
Succinivibrio	Leptotrichia	6.16673		Rothia	Finegoldia	7.04601			Prevotella	Peptococcus	6.2761		Christensenella	Anaerofustis	6.56723
Rothia	Porphyromonas	6.15702		Rothia	Geobacillus	7.04601			Staphylococcus	Anaerofustis	6.24864		Ruminococcus	Blautia	6.56086
Christensenella	Adlercreutzia	6.15187		Sedimentibacter	Rothia	7.04601			Mogibacterium	Enterococcus	6.24715		Peptoniphilus	Filifactor	6.56045
Streptococcus	Leptotrichia	6.147		Staphylococcus	Rothia	7.04601			WAL_1855D	ph2	6.23611		Sedimentibacter	Epulopiscium	6.55838
Eubacterium	Desulfovibrio	6.13675		Succinivibrio	Rothia	7.04601			Oscillospira	Butyricimonas	6.22854		Sphaerochaeta	Acidaminococcus	6.54791
Methanobrevibacter	Lactobacillus	6.13235		Moryella	Mitsuokella	7.02778			Staphylococcus	Lactobacillus	6.20997		Scardovia	Enterococcus	6.52888
Proteus	Prevotella	6.12856		Bulleidia	Atopobium	7.01958			Macrococcus	cc_115	6.20614		Acidaminococcus	g_5-7N15	6.48677
Veillonella	Campylobacter	6.09557		Porphyromonas	g_1-68	7.00097			Finegoldia	Anaerococcus	6.19125		Anaerococcus	g_1-68	6.46764
Prevotella	Desulfovibrio	6.09534		Sphaerochaeta	Burkholderia	6.99315			Paraprevotella	Eggerthella	-6.16714		Coprococcus	Adlercreutzia	6.44609
Rothia	Dialister	6.06741		Corynebacterium	Anaerococcus	6.95474			Pseudomonas	Finegoldia	6.16006		Scardovia	Burkholderia	6.39827
Ruminococcus	Anaerostipes	6.03153		Finegoldia	Corynebacterium	6.95474			Lactobacillus	Anaerovorax	6.15636		Lautropia	Enterococcus	6.39703
TG5	Neisseria	6.03134		Geobacillus	Corynebacterium	6.95474			Atopobium	Actinomyces	6.12966		Prevotella	CF231	6.3823
Succinivibrio	Bacteroides	6.0144		Sedimentibacter	Corynebacterium	6.95474			Sutterella	Collinsella	6.06008		Prevotella	Acinetobacter	6.36289
				Staphylococcus	Corynebacterium	6.95474			Peptoniphilus	Anaerovorax	6.05774		Dorea	Coprococcus	6.35155
				Succinivibrio	Corynebacterium	6.95474			Lautropia	Campylobacter	6.04205		Slackia	g_1-68	6.34062
				Streptococcus	Atopobium	6.93587			Megasphaera	Anaerostipes	-6.01017		Holdemania	Epulopiscium	6.33127
				Dorea	Bilophila	6.90961							Eikenella	Catenibacterium	6.30088
				Parvimonas	Corynebacterium	6.88536							Selenomonas	Schwartzia	6.29005
				Roseburia	Parvimonas	6.86179							Eikenella	Campylobacter	6.28432
				Peptostreptococcus	Actinomyces	6.84832							Scardovia	Lautropia	6.28311
				Paraprevotella	Christensenella	6.81941							Leptotrichia	Acinetobacter	6.27819
				Lachnospira	Coprococcus	6.80861							Ruminococcus	Oscillospira	6.25373
				ph2	Mogibacterium	6.78889							Mitsuokella	Megasphaera	6.25215
				Corynebacterium	Atopobium	6.77955							Collinsella	Adlercreutzia	6.24551
				Veillonella	Oscillospira	6.75907							Bacteroides	Actinomyces	-6.23984
				Prevotella	Actinobacillus	6.75496							Bifidobacterium	Adlercreutzia	6.23596
				Veillonella	Selenomonas	6.749							Capnocytophaga	Anaerococcus	6.22377
				Desulfovibrio	Christensenella	6.73719							Roseburia	Lachnospira	6.22014
				Streptococcus	Corynebacterium	6.73076							Fusobacterium	Campylobacter	6.20095
				Lachnospira	Anaerostipes	6.71918							Pseudoramibacter	Desulfovibrio	6.17938
				Peptostreptococcus	Anaerococcus	6.69475							Lactococcus	CF231	6.17088
				Peptostreptococcus	Finegoldia	6.69475							Moryella	Bulleidia	6.16008
				Peptostreptococcus	Geobacillus	6.69475							Burkholderia	Abiotrophia	6.15445
				Sedimentibacter	Peptostreptococcus	6.69475							Finegoldia	Filifactor	6.12371
				Staphylococcus	Peptostreptococcus	6.69475							Filifactor	Bulleidia	6.11862
				Succinivibrio	Peptostreptococcus	6.69475							Neisseria	Catenibacterium	6.10554
				Megasphaera	Leptotrichia	6.64607							Rothia	Abiotrophia	6.09777
				Delftia	CF231	6.64488							Leptotrichia	Capnocytophaga	6.09672
				Pseudoramibacter	Anaerococcus	6.5567							Peptoniphilus	g_1-68	6.07741
				Pseudoramibacter	Finegoldia	6.5567							Ruminococcus	Adlercreutzia	6.06727
				Pseudoramibacter	Geobacillus	6.5567							Haemophilus	Catenibacterium	6.02614
				Sedimentibacter	Pseudoramibacter	6.5567							Kingella	Aggregatibacter	6.01539
				Staphylococcus	Pseudoramibacter	6.5567							Campylobacter	Butyrivibrio	6.01191
				Succinivibrio	Pseudoramibacter	6.5567
				Rothia	Enterococcus	6.53028
				Megasphaera	Acidaminococcus	6.51096
				Vagococcus	Neisseria	6.51025
				Dorea	Coprococcus	6.50159
				Lactobacillus	Bilophila	6.48441
				Bulleidia	Anaerofustis	6.47758
				Lautropia	Comamonas	6.45998
				WAL	ph2	6.45446
				Mitsuokella	Megasphaera	6.40831
				Slackia	ph2	6.40195
				Roseburia	Anaerostipes	6.38969
				Paraprevotella	Adlercreutzia	6.37879
				Roseburia	Coprococcus	6.37566
				Streptococcus	Peptostreptococcus	6.36739
				Peptoniphilus	Corynebacterium	6.3629
				Slackia	Eikenella	6.35043
				Sphingomonas	Mucispirillum	6.32524
				Lactobacillus	g_5-7N15	6.30692
				Rothia	Anaerofustis	6.30578
				Rothia	Peptoniphilus	6.30286
				Rothia	Abiotrophia	6.2896
				Burkholderia	g_5-7N15	6.28255
				Rothia	Peptostreptococcus	6.27824
				Sphingomonas	Lactobacillus	6.27156
				Eggerthella	Corynebacterium	6.24228
				Ruminococcus	Dorea	6.22982
				Bulleidia	Abiotrophia	6.20767
				Sphaerochaeta	Lactobacillus	6.20731
				Helicobacter	g_5-7N15	6.20625
				Ruminococcus	Dehalobacterium	6.19611
				Selenomonas	Leptotrichia	6.18955
				Blautia	Bilophila	6.18835
				Delftia	Burkholderia	6.18199
				Ruminococcus	Anaerotruncus	6.18074
				Scardovia	Desulfovibrio	6.17379
				Veillonella	Rothia	6.17192
				Veillonella	Streptococcus	6.16537
				Moryella	Leptotrichia	6.1601
				Blautia	Atopobium	6.14736
				Peptoniphilus	Desulfovibrio	6.14565
				rc4.4	Anaerovorax	6.14489
				Peptostreptococcus	Atopobium	6.11998
				Lactobacillus	Desulfovibrio	6.1066
				Peptostreptococcus	Peptoniphilus	6.10538
				Coprococcus	Blautia	6.0921
				Veillonella	Fusobacterium	6.09123
				Streptococcus	Abiotrophia	6.0435
				Sphaerochaeta	Delftia	6.03121
				Schwartzia	Anaerococcus	6.02833
				Schwartzia	Finegoldia	6.02833
				Schwartzia	Geobacillus	6.02833
				Sedimentibacter	Schwartzia	6.02833
				Staphylococcus	Schwartzia	6.02833
				Succinivibrio	Schwartzia	6.02833
				Porphyromonas	Mogibacterium	6.01357
				Veillonella	Actinomyces	6.00235
