# Supplementary material for: Featured Gut Microbiomes Associated With the Progression of Chronic Hepatitis B Disease
Source: Front Microbiol. 2020 Mar 20;11:383. doi: 10.3389/fmicb.2020.00383 (PMC7098974; doi:10.3389/fmicb.2020.00383)
Supplement: Supplementary file 6 [file Table_5.xlsx]

## Sheet: Sheet1
Table S5. Statistics analysis of co-occurrence network associated with HBV infection
	Healthy	HBVI	CHB	LC
Nodes	81	99	100	103
Edges	96	180	99	122
Average Degree	1.17	1.82	0.99	1.18
Modularity	0.69	0.6	0.75	0.79
Avg.Clustering Coefficient	0.15	0.17	0.09	0.16
Avg.Path Length	1.55	1.6	1.49	1.63
